# Supplementary material for: Evaluation of 34 Cytokines and Vitamin D Status Reveal A Sexually-Dimorphic Active Immune Response to SARS-CoV-2
Source: Healthcare (Basel). 2022 Dec 19;10(12):2571. doi: 10.3390/healthcare10122571 (PMC9778313; doi:10.3390/healthcare10122571)
Supplement: Supplementary file 1 [file healthcare-10-02571-s001.zip]

Archive with 1 entries (1 files):
- healthcare-2115081-supplementary.pdf
